# Supplementary material for: Development and Validation of a Scoring System (SAGA Score) to Predict Weight Loss in Community-Dwelling, Self-Supported Older Adults
Source: Nutrients. 2024 Jun 13;16(12):1848. doi: 10.3390/nu16121848 (PMC11206483; doi:10.3390/nu16121848)
Supplement: Supplementary file 1 [file nutrients-16-01848-s001.zip]

Archive with 1 entries (1 files):
- nutrients-3039264-supplementary.pdf
